# Supplementary material for: Occurrence and Dietary Exposure of PFAS in Singapore: Insights from a Total Diet Study
Source: Foods. 2025 Dec 4;14(23):4165. doi: 10.3390/foods14234165 (PMC12691853; doi:10.3390/foods14234165)
Supplement: Supplementary file 1 [file foods-14-04165-s001.zip]

Archive with 1 entries (1 files):
- foods-3939776-supplementary.pdf
